# Supplementary material for: Simultaneous Feature Selection for Optimal Dynamic Treatment Regimens
Source: Stat Med. 2025 Jul 15;44(15-17):e70169. doi: 10.1002/sim.70169 (PMC12261976; doi:10.1002/sim.70169)
Supplement: Supplementary file 2 — Data S2. Supporting Information. [file SIM-44-0-s002.zip]

Archive with 4,038 entries (4,031 files):
- other_methods/
- other_methods/olearning/
- other_methods/dWOLS/
- other_methods/alearning/
- other_methods/olearning/l1owl.R
- __MACOSX/other_methods/olearning/._l1owl.R
- other_methods/dWOLS/sail.R
- __MACOSX/other_methods/dWOLS/._sail.R
- other_methods/alearning/PAL.control.R
- __MACOSX/other_methods/alearning/._PAL.control.R
- other_methods/alearning/PAL.fit.R
- __MACOSX/other_methods/alearning/._PAL.fit.R
- other_methods/alearning/PAL.R
- __MACOSX/other_methods/alearning/._PAL.R
- output/
- sh/
- sh/SettingI_400_17274.sh
- __MACOSX/sh/._SettingI_400_17274.sh
- sh/SettingII_200_13783.sh
- __MACOSX/sh/._SettingII_200_13783.sh
- sh/SettingI_200_53755.sh
- __MACOSX/sh/._SettingI_200_53755.sh
- sh/SettingI_200_42421.sh
- __MACOSX/sh/._SettingI_200_42421.sh
- sh/SettingII_400_67417.sh
- __MACOSX/sh/._SettingII_400_67417.sh
- sh/SettingI_200_94548.sh
- __MACOSX/sh/._SettingI_200_94548.sh
- sh/SettingII_400_19715.sh
- __MACOSX/sh/._SettingII_400_19715.sh
- sh/SettingII_400_55067.sh
- __MACOSX/sh/._SettingII_400_55067.sh
- sh/SettingI_400_47418.sh
- __MACOSX/sh/._SettingI_400_47418.sh
- sh/SettingI_400_69176.sh
- __MACOSX/sh/._SettingI_400_69176.sh
- sh/SettingII_200_92615.sh
- __MACOSX/sh/._SettingII_200_92615.sh
- sh/SettingI_200_21930.sh
- __MACOSX/sh/._SettingI_200_21930.sh
- sh/SettingI_400_93596.sh
- __MACOSX/sh/._SettingI_400_93596.sh
- sh/SettingI_400_57733.sh
- __MACOSX/sh/._SettingI_400_57733.sh
- sh/SettingII_400_57311.sh
- __MACOSX/sh/._SettingII_400_57311.sh
- sh/SettingI_200_77605.sh
- __MACOSX/sh/._SettingI_200_77605.sh
- sh/SettingI_200_71098.sh
- __MACOSX/sh/._SettingI_200_71098.sh
- sh/SettingI_200_27038.sh
- __MACOSX/sh/._SettingI_200_27038.sh
- sh/SettingII_200_63776.sh
- __MACOSX/sh/._SettingII_200_63776.sh
- sh/SettingII_400_93062.sh
- __MACOSX/sh/._SettingII_400_93062.sh
- sh/SettingI_200_40541.sh
- __MACOSX/sh/._SettingI_200_40541.sh
- sh/SettingI_400_80932.sh
- __MACOSX/sh/._SettingI_400_80932.sh
- sh/SettingII_400_21949.sh
- __MACOSX/sh/._SettingII_400_21949.sh
- sh/SettingII_400_89470.sh
- __MACOSX/sh/._SettingII_400_89470.sh
- sh/SettingI_200_56144.sh
- __MACOSX/sh/._SettingI_200_56144.sh
- sh/SettingII_400_41413.sh
- __MACOSX/sh/._SettingII_400_41413.sh
- sh/SettingI_400_73550.sh
- __MACOSX/sh/._SettingI_400_73550.sh
- sh/SettingI_400_74330.sh
- __MACOSX/sh/._SettingI_400_74330.sh
- sh/SettingII_400_78705.sh
- __MACOSX/sh/._SettingII_400_78705.sh
- sh/SettingI_400_59916.sh
- __MACOSX/sh/._SettingI_400_59916.sh
- sh/SettingI_200_75433.sh
- __MACOSX/sh/._SettingI_200_75433.sh
- sh/SettingI_400_57804.sh
- __MACOSX/sh/._SettingI_400_57804.sh
- sh/SettingII_200_70634.sh
- __MACOSX/sh/._SettingII_200_70634.sh
- sh/SettingII_200_86261.sh
- __MACOSX/sh/._SettingII_200_86261.sh
- sh/SettingII_200_84364.sh
- __MACOSX/sh/._SettingII_200_84364.sh
- sh/SettingI_400_60552.sh
- __MACOSX/sh/._SettingI_400_60552.sh
- sh/SettingI_400_85376.sh
- __MACOSX/sh/._SettingI_400_85376.sh
- sh/SettingII_200_68263.sh
- __MACOSX/sh/._SettingII_200_68263.sh
- sh/SettingI_400_38872.sh
- __MACOSX/sh/._SettingI_400_38872.sh
- sh/SettingI_400_55810.sh
- __MACOSX/sh/._SettingI_400_55810.sh
- sh/SettingI_200_88491.sh
- __MACOSX/sh/._SettingI_200_88491.sh
- sh/SettingI_400_88840.sh
- __MACOSX/sh/._SettingI_400_88840.sh
- sh/SettingII_400_81782.sh
- __MACOSX/sh/._SettingII_400_81782.sh
- sh/SettingI_400_92240.sh
- __MACOSX/sh/._SettingI_400_92240.sh
- sh/SettingI_400_18991.sh
- __MACOSX/sh/._SettingI_400_18991.sh
- sh/SettingI_200_51188.sh
- __MACOSX/sh/._SettingI_200_51188.sh
- sh/SettingI_200_28969.sh
- __MACOSX/sh/._SettingI_200_28969.sh
- sh/SettingII_200_57337.sh
- __MACOSX/sh/._SettingII_200_57337.sh
- sh/SettingII_400_71898.sh
- __MACOSX/sh/._SettingII_400_71898.sh
- sh/SettingII_400_61503.sh
- __MACOSX/sh/._SettingII_400_61503.sh
- sh/SettingII_200_44057.sh
- __MACOSX/sh/._SettingII_200_44057.sh
- sh/SettingII_400_53062.sh
- __MACOSX/sh/._SettingII_400_53062.sh
- sh/SettingI_200_22320.sh
- __MACOSX/sh/._SettingI_200_22320.sh
- sh/SettingII_200_85746.sh
- __MACOSX/sh/._SettingII_200_85746.sh
- sh/SettingII_200_93252.sh
- __MACOSX/sh/._SettingII_200_93252.sh
- sh/SettingII_400_51205.sh
- __MACOSX/sh/._SettingII_400_51205.sh
- sh/SettingII_200_98607.sh
- __MACOSX/sh/._SettingII_200_98607.sh
- sh/SettingI_400_51864.sh
- __MACOSX/sh/._SettingI_400_51864.sh
- sh/SettingII_200_76605.sh
- __MACOSX/sh/._SettingII_200_76605.sh
- sh/SettingII_400_88392.sh
- __MACOSX/sh/._SettingII_400_88392.sh
- sh/SettingII_200_93161.sh
- __MACOSX/sh/._SettingII_200_93161.sh
- sh/SettingI_400_66635.sh
- __MACOSX/sh/._SettingI_400_66635.sh
- sh/SettingI_400_68964.sh
- __MACOSX/sh/._SettingI_400_68964.sh
- sh/SettingII_200_62113.sh
- __MACOSX/sh/._SettingII_200_62113.sh
- sh/SettingI_200_95319.sh
- __MACOSX/sh/._SettingI_200_95319.sh
- sh/SettingI_400_5921.sh
- __MACOSX/sh/._SettingI_400_5921.sh
- sh/SettingI_400_66724.sh
- __MACOSX/sh/._SettingI_400_66724.sh
- sh/SettingII_200_86898.sh
- __MACOSX/sh/._SettingII_200_86898.sh
- sh/SettingII_400_323.sh
- __MACOSX/sh/._SettingII_400_323.sh
- sh/SettingI_400_66697.sh
- __MACOSX/sh/._SettingI_400_66697.sh
- sh/SettingII_400_53225.sh
- __MACOSX/sh/._SettingII_400_53225.sh
- sh/SettingI_400_92287.sh
- __MACOSX/sh/._SettingI_400_92287.sh
- sh/SettingI_200_47989.sh
- __MACOSX/sh/._SettingI_200_47989.sh
- sh/SettingI_400_67938.sh
- __MACOSX/sh/._SettingI_400_67938.sh
- sh/SettingII_200_89407.sh
- __MACOSX/sh/._SettingII_200_89407.sh
- sh/SettingI_400_37146.sh
- __MACOSX/sh/._SettingI_400_37146.sh
- sh/SettingII_200_75798.sh
- __MACOSX/sh/._SettingII_200_75798.sh
- sh/SettingI_200_85162.sh
- __MACOSX/sh/._SettingI_200_85162.sh
- sh/SettingI_200_52227.sh
- __MACOSX/sh/._SettingI_200_52227.sh
- sh/SettingII_200_74876.sh
- __MACOSX/sh/._SettingII_200_74876.sh
- sh/SettingII_200_85892.sh
- __MACOSX/sh/._SettingII_200_85892.sh
- sh/SettingII_200_87997.sh
- __MACOSX/sh/._SettingII_200_87997.sh
- sh/SettingI_200_91433.sh
- __MACOSX/sh/._SettingI_200_91433.sh
- sh/SettingI_200_94307.sh
- __MACOSX/sh/._SettingI_200_94307.sh
- sh/SettingI_400_79873.sh
- __MACOSX/sh/._SettingI_400_79873.sh
- sh/SettingI_200_88308.sh
- __MACOSX/sh/._SettingI_200_88308.sh
- sh/SettingI_400_97690.sh
- __MACOSX/sh/._SettingI_400_97690.sh
- sh/SettingII_200_25286.sh
- __MACOSX/sh/._SettingII_200_25286.sh
- sh/SettingII_200_18719.sh
- __MACOSX/sh/._SettingII_200_18719.sh
- sh/SettingII_200_55096.sh
- __MACOSX/sh/._SettingII_200_55096.sh
- sh/SettingI_400_52708.sh
- __MACOSX/sh/._SettingI_400_52708.sh
- sh/SettingI_200_91580.sh
- __MACOSX/sh/._SettingI_200_91580.sh
- sh/SettingI_200_59575.sh
- __MACOSX/sh/._SettingI_200_59575.sh
- sh/SettingI_200_13808.sh
- __MACOSX/sh/._SettingI_200_13808.sh
- sh/SettingII_400_88153.sh
- __MACOSX/sh/._SettingII_400_88153.sh
- sh/SettingII_200_97578.sh
- __MACOSX/sh/._SettingII_200_97578.sh
- sh/SettingII_200_6592.sh
- __MACOSX/sh/._SettingII_200_6592.sh
- sh/SettingII_400_57748.sh
- __MACOSX/sh/._SettingII_400_57748.sh
- sh/SettingI_400_49231.sh
- __MACOSX/sh/._SettingI_400_49231.sh
- sh/SettingII_400_84277.sh
- __MACOSX/sh/._SettingII_400_84277.sh
- sh/SettingII_400_95292.sh
- __MACOSX/sh/._SettingII_400_95292.sh
- sh/SettingII_400_75382.sh
- __MACOSX/sh/._SettingII_400_75382.sh
- sh/SettingII_400_90637.sh
- __MACOSX/sh/._SettingII_400_90637.sh
- sh/SettingII_200_62026.sh
- __MACOSX/sh/._SettingII_200_62026.sh
- sh/SettingI_200_64945.sh
- __MACOSX/sh/._SettingI_200_64945.sh
- sh/SettingI_400_31153.sh
- __MACOSX/sh/._SettingI_400_31153.sh
- sh/SettingII_200_56754.sh
- __MACOSX/sh/._SettingII_200_56754.sh
- sh/SettingII_400_42508.sh
- __MACOSX/sh/._SettingII_400_42508.sh
- sh/SettingII_200_28796.sh
- __MACOSX/sh/._SettingII_200_28796.sh
- sh/SettingI_200_95562.sh
- __MACOSX/sh/._SettingI_200_95562.sh
- sh/SettingII_200_86053.sh
- __MACOSX/sh/._SettingII_200_86053.sh
- sh/SettingII_400_85721.sh
- __MACOSX/sh/._SettingII_400_85721.sh
- sh/SettingII_400_41615.sh
- __MACOSX/sh/._SettingII_400_41615.sh
- sh/SettingI_400_62562.sh
- __MACOSX/sh/._SettingI_400_62562.sh
- sh/SettingII_200_53285.sh
- __MACOSX/sh/._SettingII_200_53285.sh
- sh/SettingII_200_63570.sh
- __MACOSX/sh/._SettingII_200_63570.sh
- sh/SettingII_200_67039.sh
- __MACOSX/sh/._SettingII_200_67039.sh
- sh/SettingII_200_70942.sh
- __MACOSX/sh/._SettingII_200_70942.sh
- sh/SettingI_400_60436.sh
- __MACOSX/sh/._SettingI_400_60436.sh
- sh/SettingI_400_87135.sh
- __MACOSX/sh/._SettingI_400_87135.sh
- sh/SettingI_400_3652.sh
- __MACOSX/sh/._SettingI_400_3652.sh
- sh/SettingI_200_52538.sh
- __MACOSX/sh/._SettingI_200_52538.sh
- sh/SettingI_200_88446.sh
- __MACOSX/sh/._SettingI_200_88446.sh
- sh/SettingII_200_61954.sh
- __MACOSX/sh/._SettingII_200_61954.sh
- sh/SettingII_200_90573.sh
- __MACOSX/sh/._SettingII_200_90573.sh
- sh/SettingI_200_97832.sh
- __MACOSX/sh/._SettingI_200_97832.sh
- sh/SettingI_200_74559.sh
- __MACOSX/sh/._SettingI_200_74559.sh
- sh/SettingII_400_86869.sh
- __MACOSX/sh/._SettingII_400_86869.sh
- sh/SettingII_200_56422.sh
- __MACOSX/sh/._SettingII_200_56422.sh
- sh/SettingII_400_98943.sh
- __MACOSX/sh/._SettingII_400_98943.sh
- sh/SettingII_400_66819.sh
- __MACOSX/sh/._SettingII_400_66819.sh
- sh/SettingI_400_98373.sh
- __MACOSX/sh/._SettingI_400_98373.sh
- sh/SettingI_200_63181.sh
- __MACOSX/sh/._SettingI_200_63181.sh
- sh/SettingI_200_32601.sh
- __MACOSX/sh/._SettingI_200_32601.sh
- sh/SettingII_200_68045.sh
- __MACOSX/sh/._SettingII_200_68045.sh
- sh/SettingII_400_44263.sh
- __MACOSX/sh/._SettingII_400_44263.sh
- sh/SettingII_200_63871.sh
- __MACOSX/sh/._SettingII_200_63871.sh
- sh/SettingII_400_66959.sh
- __MACOSX/sh/._SettingII_400_66959.sh
- sh/SettingII_200_99112.sh
- __MACOSX/sh/._SettingII_200_99112.sh
- sh/SettingII_200_99283.sh
- __MACOSX/sh/._SettingII_200_99283.sh
- sh/SettingI_200_53984.sh
- __MACOSX/sh/._SettingI_200_53984.sh
- sh/SettingI_200_61026.sh
- __MACOSX/sh/._SettingI_200_61026.sh
[truncated: 3,738 more entries]
