# Supplementary material for: Simultaneous Feature Selection for Optimal Dynamic Treatment Regimens
Source: Stat Med. 2025 Jul 15;44(15-17):e70169. doi: 10.1002/sim.70169 (PMC12261976; doi:10.1002/sim.70169)
Supplement: Supplementary file 2 — Data S2. Supporting Information. [file SIM-44-0-s002.zip › sh/SettingII_200_85746.sh]

#!/bin/bash

#SBATCH -p general
#SBATCH -N 1
#SBATCH --mem=2g
#SBATCH -n 1
#SBATCH -t 1-
#SBATCH --job-name=SettingII_200_85746

module add r/4.1.0

Rscript main_settingII.R --seed 85746 --N 200 > SettingII_200_85746.out
